# Supplementary material for: The Increase of Simple Sequence Repeats during Diversification of Marchantiidae, An Early Land Plant Lineage, Leads to the First Known Expansion of Inverted Repeats in the Evolutionarily-Stable Structure of Liverwort Plastomes
Source: Genes (Basel). 2020 Mar 12;11(3):299. doi: 10.3390/genes11030299 (PMC7140840; doi:10.3390/genes11030299)
Supplement: Supplementary file 1 [file genes-11-00299-s001.zip]

Archive with 6 entries (6 files):
- supplementary figure 1.pdf
- supplementary figure 2.pdf
- supplementary figure 3.pdf
- Supplementary file 1.doc
- Supplementary table 1.xls
- Supplementary table 2.xlsx
