# Supplementary material for: The Increase of Simple Sequence Repeats during Diversification of Marchantiidae, An Early Land Plant Lineage, Leads to the First Known Expansion of Inverted Repeats in the Evolutionarily-Stable Structure of Liverwort Plastomes
Source: Genes (Basel). 2020 Mar 12;11(3):299. doi: 10.3390/genes11030299 (PMC7140840; doi:10.3390/genes11030299)
Supplement: Supplementary file 1 [file genes-11-00299-s001.zip › Supplementary table 1.xls]

## Sheet: Arkusz1
Species	Accesion numbers	SBS library (millions of reads)	ONT library (in Gbp)	Voucher	Numbers of detected cpSSR						Genome size
					mono	di	tri	tetra	penta	total	IR	LSC	SSC	Total
Conocephalum conicum 1	MT023024	69.2	0.4	OL-L0502	92	32	6	1		131	9.612	81.626	19.946	120.963
Conocephalum conicum 2	MT023025	20.4		OL-L0503	91	30	5	1		127	9.612	81.626	19.946	120.963
Conocephalum salebrosum 1	MT023023	25.6	0.5	OL-L0445	92	30	7			129	11.4	79.825	19.866	122.488
Conocephalum salebrosum 2	MT023022	29.9		OL-L0489	92	30	7			129	11.4	79.825	19.866	122.488
Riccia fluitans 1	NC042887	Previously published			90	14	5			109	9.901	81.626	20.254	121.682
Riccia fluitans 2	MT023021	22.1		OL-L0144	85	16	5			106	10.189	81.657	19.964	121.999
Reboulia hemisphaerica	NC042418	Previously published			85	18	3			106	10.112	82.421	19.951	122.596
Dumortiera hirsuta	NC039590	Previously published			71	19	3			93	10.146	81.697	20.061	122.05
Marchantia paleacea 1	LC035012	Previously published			79	17	4	1		101	10.071	81.132	19.814	121.088
Marchantia paleacea 2	NC001319	Previously published			80	17	4	1		102	10.058	81.095	19.813	121.024
Marchantia polymorpha 1	MG762001	Previously published			65	12	2	1		80	9.555	81.395	19.783	120.288
Marchantia polymorpha 2	MK202952	Previously published			71	15	2	1		89	9.905	80.706	19.788	120.304
Marchantia polymorpha 3	NC037507	Previously published			71	15	2	1		89	9.905	80.706	19.788	120.304
Sphaerocarpos texanus	MT023020	24.8		OL-L0491	64	11	1			76	9.847	81.988	19.696	121.378
Aneura pinguis "A"	KY702721	Previously published			10	4			1	15	8.575	83.632	20.323	121.105
Aneura pinguis "E"	NC035617	Previously published			16	8				24	8.575	83.383	20.165	120.698
Pellia endiviifolia	NC019628	Previously published			15	4	1			20	9.092	82.508	19.854	120.546
Ptilidium pulcherrinum	HM222519	Previously published			16	11	2	1		30	9.084	80.974	19.865	119.007
Gymnomitrion concinnatum	NC040133	Previously published			20	4	3			27	8.704	81.701	20.179	120.994
Bazzania praerupta	NC043785	Previously published			8	12	1	1		22	9.076	82.126	19.88	120.158
Porella perrottetiana	MH064507	Previously published			17	13	8			38	9.465	83.285	19.591	121.806
