# Supplementary material for: The Increase of Simple Sequence Repeats during Diversification of Marchantiidae, An Early Land Plant Lineage, Leads to the First Known Expansion of Inverted Repeats in the Evolutionarily-Stable Structure of Liverwort Plastomes
Source: Genes (Basel). 2020 Mar 12;11(3):299. doi: 10.3390/genes11030299 (PMC7140840; doi:10.3390/genes11030299)
Supplement: Supplementary file 1 [file genes-11-00299-s001.zip › Supplementary table 2.xlsx]

## Sheet: Arkusz1
Species	Accesion numbers
Conocephalum conicum 1	MT023024	mono	11 (44) , 11(21), 12 (9), 13 (7), 14 (5), 15 (2), 16 (1), 17(2),
		di	8 (6),7(3),8(2),9(1),10(5), 17(1),18(1), 19(2), 23(1), 34(1), 40 (1), 45(1), 47(1), 60(2), 63(1)
		tri	5(5),5(1)
Conocephalum conicum 2	MT023025	mono	6 (6),7(3),8(2),9(1),10(5), 17(1),18(1), 19(2), 23(1), 34(1), 40 (1), 45(1), 47(1), 60(2), 63(1)
		di	6,7,8,9,10, 17,18, 19 23, 34, 40, 45, 47, 60, 63
		tri	4(5),5(1)
Conocephalum salebrosum 1	MT023023	mono	10 (51), 11(19), 12(8), 13(7), 14(3), 15(3), 17(2)
		di	6(16), 7(4), 8(1), 9(1), 10(1)18(1), 19(1), 20(1), 25(1)29(1)
		tri	4(7)
Conocephalum salebrosum 2	MT023022	mono	10 (51), 11(19), 12(8), 13(7), 14(3), 15(3), 17(2)
		di	6(16), 7(4), 8(1), 9(1), 10(1)18(1), 19(1), 20(1), 25(1)29(1)
		tri	4(7)
Riccia fluitans 1	NC042887	mono	10(20), 11(13), 12(6),13(4),15(4),16(3)
		di	6(4),7(4),8(2),11(1),12(1),13(2), 14(1),15(1)
		tri	4(4),5(1)
Riccia fluitans 2	MT023021	mono	10(40), 11(21), 12(7), 13(4), 14(4),15(4), 16(3)
		di	6(5), 7(5), 8(1), 11(1), 12(2), 14(2), 15(1)
		tri	4(4), 5(1)
Reboulia hemisphaerica	NC042418	mono	10(40), 11(20), 12(10), 13(4), 14(4), 15(2), 16(3),17(1)
		di	6(9), 7(2), 8(1), 9(2), 10(1), 17(1), 22(1)
		tri	4(2)
Dumortiera hirsuta	NC039590	mono	10(34), 11(17),12(9), 13(1), 14(4), 15(3), 16(2), 17(1),
		di	6(8), 7(2), 9(1), 10(3), 11(1), 12(1), 13(1), 15(1), 21 (1)
		tri	4(3)
Marchantia paleacea 1	LC035012	mono	10(36), 11(14), 12(7), 13(9), 14(4), 15 (1), 16(1), 17(2),
		di	6(6), 7(5), 8(1), 12(1), 16(2), 24(1), 30(1)
		tri	4(2), 6 (1), 7(1)
Marchantia paleacea 2	NC001319	mono	10(36), 11(16), 12(8), 13(10), 14(3), 15(3), 16(3),17(1)
		di	6(6), 7(5), 8(1), 12(1),16(2), 24(1), 31(1)
		tri	4(2), 6(1), 7(1)
Marchantia polymorpha 1	MG762001	mono	10(33), 11(13), 12 (7), 13(6), 13(2), 15(3), 16(1)17(1)
		di	6(2), 7(3), 9(2),10(3), 16(1), 39(1)
		tri	4(1)
Marchantia polymorpha 2	MK202952	mono	10(37), 11(15), 12(4), 13(7), 14(2), 15(3), 16(2)
		di	6(3), 7(2), 8(2), 9(2), 10(1), 11(2), 13(1), 16(1), 24(1)
		tri	4(2)
Marchantia polymorpha 3	NC037507	mono	10(37), 11(15), 12(4), 13(7), 14(2), 15(3), 16(2)
		di	6(3), 7(2), 8(2), 9(2), 10(1), 11(2), 13(1), 16(1), 24(1)
		tri	4(2)
Sphaerocarpos texanus	MT023020	mono	10(25), 11(18), 12(7), 13(7), 14(2), 15(1), 17(1)
		di	6(6) 7(2), 8(1), 14(1)
		tri	4(1)
Aneura pinguis "A"	KY702721	mono	10(4), 11 (3), n12(5), 13(1),18(1)
		di	8(2), 19(1), 22(1)
		tri	-
Aneura pinguis "E"	NC035617	mono	10(7), 11(4), 12(1), 13(3), 14(1), 15(1)
		di	6(1), 7(2), 8(3), 11(1)
		tri	-
Pellia endiviifolia	NC019628	mono	10(10), 11(3), 17(1)
		di	6(2), 8(2)
		tri	4(1)
Ptilidium pulcherrinum	HM222519	mono	10(9), 11(6), 12(2)
		di	6(2), 7(3), 9(1), 10(1)
		tri	4(2)
Gymnomitrion concinnatum	NC040133	mono	10(12), 11(4), 12(3)
		di	6(2), 7(1),12(1)
		tri	4(2), 7(1)
Bazzania praerupta	NC043785	mono	10(3), 11(1), 13(1)
		di	6 (1), 7(4), 8(3), 13(2), 14(2)
		tri	5(1)
Porella perrottetiana	MH064507	mono	10(7), 11(7),13(1),14(1),15(1)
		di	6(3), 7(1), 8(2), 9(2), 10(2), 11(1), 12(1), 13(1)
		tri	4(6), 5(2)
